# Supplementary material for: Discovery of a Hydroxylamine-Based Brain-Penetrant EGFR Inhibitor for Metastatic Non-Small-Cell Lung Cancer
Source: J Med Chem. 2023 Nov 7;66(22):15477–92. doi: 10.1021/acs.jmedchem.3c01669 (PMC10683025; doi:10.1021/acs.jmedchem.3c01669)
Supplement: Supplementary file 2 — jm3c01669_si_002.csv [file jm3c01669_si_002.csv]

Compound	SMILE	HCC827 IC50 (nM)	NCI-H3255 IC50 (nM)	Ba/F3-Del E746_A750/C797S IC50 (nM)	Ba/F3-L858R/C797S IC50 (nM)	A431 IC50 (nM)	H1975 IC50 (nM)	LogD (pH 7.4)	Caco-2 (a-b:b-a)(x10e-6 cm/s)	Caco-2 Efflux Ratio	MDCKII-MDR1 (a-b:b-a) (x10e-6 cm/s)	MDCKII-MDR1 Efflux Ratio	pH 7.4 solubility (µM)	human LM t 1/2 (min)	rat LM t 1/2 (min)	human HEP t 1/2 (min)	rat HEP t 1/2 (min)	AMES	Micronucleus
1	[H]N(C1=CC=C(F)C(Cl)=C1)C2=NC=NC3=CC(OC)=C(OCCCN4CCOCC4)C=C32	7.3	11					3.7	0.4:3.7	9.3	1.1:3.7	3.4	4	14.7	24.5	83.5	43.4	Negative
6	[H]N(C1=CC=C(F)C(Cl)=C1)C2=NC=NC3=CC(OC)=C(OCCON4CCOCC4)C=C32	4.2	88					3.9	5.6:10.7	1.9	4.2:8.3	2	1	21.6	19.5			Negative
7	[H]N(C1=CC=CC(Cl)=C1F)C2=NC=NC3=CC(OC)=C(OCCON4CCOCC4)C=C32	0.31	17	2.5	5			3.4	10.9:10.8	1	12.6:13.3	1.1	36	14	10	107.7	11	Negative
8	[H]N(C1=CC=C(F)C(Cl)=C1)C2=NC=NC3=CC(OC)=C(OCCON4CCN(C)CC4)C=C32	15	37					3.3	0.6:12.1	20.2	1.4:11.7	8.7	18	25.4	22.4
9	[H]N(C1=CC=CC(Cl)=C1F)C2=NC=NC3=CC(OC)=C(OCCON4CCN(C)CC4)C=C32	3.1	7.2	2.5	4.6	83	>10,000	2.8	6.5:8.6	1.3	9.8:9.1	0.9	199	30	9.5	116.9	19.7	Negative	Negative
